# Supplementary material for: Whole-exome sequencing reveals novel genomic signatures and potential therapeutic targets during the progression of rectal neuroendocrine neoplasm
Source: Cell Death Dis. 2024 Nov 15;15(11):833. doi: 10.1038/s41419-024-07232-1 (PMC11568169; doi:10.1038/s41419-024-07232-1)
Supplement: Supplementary file 2 — Table S1 [file 41419_2024_7232_MOESM2_ESM.xlsx]

## Sheet: Sheet1
Table S1. rNEN patients' clinical information
Sample	Patient ID	Gender	Age	Stage	Tumor diameter	Lesion site	lymphatic metastasis
1	rNEN-S1	Female	50	G1	0.5	rectum	N
2	rNEN-S2	Male	46	G1	0.5	rectum	N
3	rNEN-S3	Male	25	G1	0.3	rectum	N
4	rNEN-S4	Female	47	G1	0.5	rectum	N
5	rNEN-S5	Female	60	G1	0.8	rectum	N
6	rNEN-S6	Female	55	G1	0.7	rectum	N
7	rNEN-S7	Female	29	G2	0.8	rectum	N
8	rNEN-S8	Female	32	G1	1.6	rectum	N
9	rNEN-S9	Male	47	G1	0.7	rectum	Y
10	rNEN-S10	Male	45	G1	0.7	rectum	N
11	rNEN-S11	Male	67	G1	0.4	rectum	N
12	rNEN-S12	Female	51	G1	0.4	rectum	N
13	rNEN-S13	Male	47	G1	0.4	rectum	N
14	rNEN-S14	Female	62	G1	0.5	rectum	N
15	rNEN-S15	Male	42	G1	0.6	rectum	N
16	rNEN-S16	Male	56	G1	1.4	rectum	N
17	rNEN-S17	Male	50	G1	0.5	rectum	N
18	rNEN-S18	Female	47	G1	0.6	rectum	Y
19	rNEN-S19	Male	37	G1	0.5	rectum	N
20	rNEN-S20	Male	63	G1	0.5	rectum	N
21	rNEN-S21	Female	49	G1	0.2	rectum	N
22	rNEN-S22	Male	50	G1	0.7	rectum	N
23	rNEN-S23	Female	45	G1	0.4	rectum	N
24	rNEN-S24	Female	60	G1	0.5	rectum	N
25	rNEN-S25	Female	50	G1	0.5	rectum	N
26	rNEN-S26	Male	56	G1	0.3	rectum	N
27	rNEN-S27	Male	44	G1	0.7	rectum	N
28	rNEN-S28	Female	38	G1	0.4	rectum	N
29	rNEN-S29	Female	46	G1	1.6	rectum	N
30	rNEN-S30	Female	65	G1	0.5	rectum	N
31	rNEN-S31	Male	37	G1	0.6	rectum	N
32	rNEN-S32	Female	51	G1	0.7	rectum	Y
33	rNEN-S33	Female	30	G1	0.4	rectum	N
34	rNEN-S34	Female	29	G1	0.3	rectum	N
35	rNEN-S35	Male	46	G1	0.3	rectum	N
36	rNEN-S36	Female	55	G1	0.8	rectum	N
37	rNEN-S37	Male	28	G1	0.6	rectum	N
38	rNEN-S38	Male	50	G1	0.3	rectum	N
39	rNEN-S39	Male	30	G1	1.4	rectum	N
40	rNEN-S40	Male	29	G1	0.4	rectum	N
41	rNEN-S41	Male	39	G1	0.5	rectum	N
42	rNEN-S42	Male	59	G1	0.6	rectum	N
43	rNEN-S43	Female	67	G1	0.9	rectum	N
44	rNEN-S44	Male	55	G1	0.4	rectum	N
45	rNEN-L1	Male	39	G2	3	rectum	Y
46	rNEN-L2	Female	78	G2	3.7	rectum	Y
47	rNEN-L3	Male	53	G1	2.7	rectum	N
48	rNEN-L4	Female	46	G3	3.7	rectum	Y
49	rNEN-L5	Female	65	G2	2.3	rectum	Y
50	rNEN-L6	Male	48	G2	5.1	rectum	Y
51	rNEN-L7	Female	34	G2	3.8	rectum	Y
52	rNEN-L8	Male	65	G2	2.5	rectum	N
53	rNEN-L9	Female	71	G2	3.3	rectum	Y
54	rNEN-L10	Male	47	G2	3.1	rectum	N
