# Supplementary material for: Whole-exome sequencing reveals novel genomic signatures and potential therapeutic targets during the progression of rectal neuroendocrine neoplasm
Source: Cell Death Dis. 2024 Nov 15;15(11):833. doi: 10.1038/s41419-024-07232-1 (PMC11568169; doi:10.1038/s41419-024-07232-1)
Supplement: Supplementary file 3 — Table S2 [file 41419_2024_7232_MOESM3_ESM.xlsx]

## Sheet: Sheet1
Table S2. Summary of whole-exome sequencing statistics for the rNEN cohort.
Sample	Depth	Effect Reads	Mapping Ratio (%)	Capture Efficiency (%)	Duplication Rate (%)	Cov10X (%)	Cov50X (%)	Cov100X (%)
rNEN-S-N1	115.5	69947684	99.95	81.73	26.12	98.61	80.91	49.38
rNEN-S-N2	131.87	80029205	99.97	81.86	13.2	98.29	81.99	54.28
rNEN-S-N3	149.3	89958794	99.96	76.3	24.03	99.17	87.66	62.79
rNEN-S-N4	205.99	124102984	99.98	82.42	21.5	99.45	93.05	75.81
rNEN-S-N5	132.07	79495350	99.98	79.11	16.31	98.34	83.63	56.4
rNEN-S-N6	134.07	81670958	99.94	80.08	35.94	99.04	83.91	56.21
rNEN-S-N7	79.35	47960265	99.95	81.64	26.16	97.22	64.14	27.06
rNEN-S-N8	94.05	56885684	99.95	80.75	18.32	97.78	71.29	36.15
rNEN-S-N9	97.65	58695756	99.95	80.83	23.01	98.02	74.07	38.88
rNEN-S-N10	113.05	68770412	99.96	76.8	41.61	98.83	82.23	49.86
rNEN-S-N11	106.24	63912534	99.96	79.69	19.36	97.99	76.66	43.98
rNEN-S-N12	76.02	46220501	99.96	75.55	22.08	97.14	64.76	25.66
rNEN-S-N13	107.74	65788733	99.94	78.24	40.83	98.83	78.63	44.83
rNEN-S-N14	31.99	20721089	99.92	60	58.59	86.14	18.08	1.55
rNEN-S-N15	69.74	43331967	99.91	66.94	35.17	96.24	58	21.21
rNEN-S-N16	72.83	45209686	99.89	77.77	45.46	97.27	62.78	22.95
rNEN-S-N17	43.01	27281626	99.87	56.25	44.54	90.38	31.89	6.35
rNEN-S-N18	103.26	62564431	99.97	82.11	33.6	98.65	76.21	40.43
rNEN-S-N19	129.06	79063120	99.93	82.18	52.63	99	88.79	62.28
rNEN-S-N20	72.83	45210130	99.89	77.77	45.46	97.27	62.79	22.95
rNEN-S-N21	72.83	45210532	99.89	77.77	45.45	97.28	62.78	22.95
rNEN-S-N22	85.3	51730326	99.9	79.34	22.39	97.49	68.48	31.3
rNEN-S-N23	72.83	45209492	99.89	77.77	45.46	97.27	62.78	22.95
rNEN-S-N24	107.55	64432106	99.95	82.61	20.42	98.44	76.13	43.33
rNEN-S-N25	97.84	59522385	99.88	77.99	19.27	97.89	69.53	35.59
rNEN-S-N26	88.58	53630319	99.94	79.21	20.74	97.45	69.47	33.85
rNEN-S-N27	90.92	54461229	99.95	75.46	10.92	97.04	69.06	34.34
rNEN-S-N28	48.06	30819481	99.86	65.34	59.43	94.61	39.81	5.9
rNEN-S-N29	72.83	45210357	99.89	77.77	45.46	97.28	62.79	22.95
rNEN-S-N30	51.23	32827287	99.85	69.98	60.86	94.51	44.31	7.71
rNEN-S-N31	42.86	26783069	99.87	78.01	58.19	92.97	33.73	3.47
rNEN-S-N32	35.12	22860953	99.81	60.8	66.15	88.6	22.39	1.88
rNEN-S-N33	86.16	54070277	99.93	76.89	57.28	98.12	68.43	32.03
rNEN-S-N34	32.97	21392093	99.77	64.82	65.31	88.8	18.5	1.26
rNEN-S-N35	38.36	24581881	99.91	69.83	68.24	91.34	26.89	2.18
rNEN-S-N36	72.83	45210481	99.89	77.77	45.46	97.27	62.79	22.95
rNEN-S-N37	78.93	49728821	99.91	77.07	64.37	95.01	50.48	26.39
rNEN-S-N38	47.55	30606454	99.82	61.84	50.15	93.14	38.79	6.65
rNEN-S-N39	72.83	45210841	99.89	77.77	45.45	97.27	62.79	22.95
rNEN-S-N40	41.69	26780623	99.87	65.86	50.35	91.29	30.64	4.49
rNEN-S-N41	132.42	80006179	99.97	81.26	12.75	98.41	82.94	55.29
rNEN-S-N42	118.55	71761132	99.98	81.59	17.42	98.35	80.75	50.76
rNEN-S-N43	245.93	148337039	99.96	83	11.99	99.14	93.09	80.34
rNEN-S-N44	142.83	85444628	99.98	81.63	21.58	98.58	84.03	58.22
rNEN-S-T1	357.51	215784258	99.96	84.65	34.66	99.59	96.93	89.58
rNEN-S-T2	363.97	219585440	99.97	84.64	27.94	99.59	97.12	89.94
rNEN-S-T3	494.77	297928645	99.98	83.56	29.48	99.7	98.24	94.59
rNEN-S-T4	423.09	253788332	99.98	83.89	25.15	99.63	97.5	90.93
rNEN-S-T5	273.95	167392376	99.98	81.36	61.55	99.62	97.37	90.45
rNEN-S-T6	247.15	149044155	99.98	84.78	32.85	99.46	94.56	81.21
rNEN-S-T7	320.13	192656626	99.97	84.37	31.19	99.23	95.93	87.55
rNEN-S-T8	347.81	208456973	99.97	84.1	33.62	99.6	95.55	84.83
rNEN-S-T9	355.44	213639771	99.99	84.54	23.81	99.37	96.98	90.13
rNEN-S-T10	281.23	170643886	99.99	84.47	52.52	99.43	96.85	88.64
rNEN-S-T11	328.35	198373605	99.98	80.85	24.91	99.31	96.18	87.94
rNEN-S-T12	294.16	177108831	99.98	83.1	22.96	99.52	95.6	85.12
rNEN-S-T13	69.02	45759139	99.96	56.39	68.07	97.12	60.42	18.94
rNEN-S-T14	146.96	91728727	99.95	70.62	50.5	99.13	84.37	60.32
rNEN-S-T15	148.47	93845853	99.94	73.96	69.53	99.26	87.68	64.5
rNEN-S-T16	94.34	60330253	99.98	77.42	75.4	99.26	79.48	39.67
rNEN-S-T17	233.97	143057783	99.96	79.73	53.21	99.69	94.01	79.71
rNEN-S-T18	350.45	210699987	99.98	85.36	41.35	99.48	96.42	87
rNEN-S-T19	190.15	116392761	99.96	80.28	51.15	99.12	92.24	75.62
rNEN-S-T20	50.32	31275006	99.8	61.37	39.4	94.23	43	7.82
rNEN-S-T21	151.41	93007133	99.87	71.88	43.2	99.4	88.23	65.42
rNEN-S-T22	256.59	155262063	99.96	77.49	41.82	99.44	94.61	82.26
rNEN-S-T23	58.19	35750106	99.84	75.89	43.54	95.93	50.54	13.35
rNEN-S-T24	134.34	82849771	99.93	81.41	64.1	99.44	89.85	64.28
rNEN-S-T25	219.64	133071908	99.96	79.58	35.57	99.52	91.86	75
rNEN-S-T26	229.26	138333510	99.98	80.73	39.66	99.46	94.19	81.01
rNEN-S-T27	495.49	298013968	99.97	85.05	41.39	99.49	98.15	94.5
rNEN-S-T28	381.36	229993211	99.97	81	41.61	99.69	97.57	91.75
rNEN-S-T29	267.14	162961682	99.86	74.53	35.85	99.69	95.64	84.31
rNEN-S-T30	154.6	95064329	99.95	79.37	58.02	99.29	88.69	67.12
rNEN-S-T31	143.6	91628204	99.97	74.28	53.3	97.93	77.24	51.73
rNEN-S-T32	151.66	95804532	99.93	73.22	60.18	98.73	81.98	58.28
rNEN-S-T33	321.61	194347652	99.97	82.48	48.62	99.39	93.99	81.76
rNEN-S-T34	121.01	78029502	99.91	69.57	58.66	98.21	76.92	48.64
rNEN-S-T35	149.62	92153689	99.93	80.66	66.82	99.39	89.86	66.97
rNEN-S-T36	173.21	107601836	99.95	73.78	56.02	99.4	89.45	69.57
rNEN-S-T37	78.22	50913972	99.7	71.1	75.69	98.08	68.24	26.6
rNEN-S-T38	110.15	69522263	99.76	70.82	62.6	98.52	77.36	45.57
rNEN-S-T39	77.94	50091138	99.84	61.18	69.79	98.88	71.03	25.53
rNEN-S-T40	220.23	133802973	99.96	81.83	43.47	99.34	91.6	76.11
rNEN-S-T41	407.17	242561493	99.98	79.15	27.14	99.64	96.71	88.23
rNEN-S-T42	358.36	214580021	99.98	85.08	30.7	99.49	96.53	89.46
rNEN-S-T43	327.64	196913664	99.99	84.49	20.39	99.54	96.49	88.32
rNEN-S-T44	305.68	185841951	99.98	78.87	52.37	99.39	96.54	88.86
rNEN-L-N1	97.72	59025338	99.96	75.68	9.79	97.64	72.54	37.99
rNEN-L-N2	72.83	45209847	99.89	77.77	45.46	97.27	62.79	22.95
rNEN-L-N3	106.31	63622767	99.95	79.77	13.82	97.69	69.15	38.43
rNEN-L-N4	194.89	116968227	99.97	82.6	12.67	99.31	90.22	69.56
rNEN-L-N5	143.6	86771165	99.98	87.47	23.42	87.76	59.88	41.95
rNEN-L-N6	44.66	30062485	99.67	79.54	76.73	90.24	32.36	7.65
rNEN-L-N7	19.12	13624048	99.81	82.01	89.16	68.53	4.41	0.44
rNEN-L-N8	102.4	61435441	99.94	78.9	13.08	97.9	72.6	38.7
rNEN-L-N9	131.67	78879999	99.95	71.58	9.65	98.41	76.24	46.55
rNEN-L-N10	129.83	77376188	99.97	83.16	11.23	98.45	75.58	46.22
rNEN-L-T1	306.56	184324447	99.99	80.47	17.55	99.54	95.77	85.46
rNEN-L-T2	190.58	116889501	99.87	76.38	46.49	99.03	84.34	62.86
rNEN-L-T3	371.84	226175107	99.97	78.24	51.07	99.67	97.37	91.22
rNEN-L-T4	362.87	218733109	99.99	75.32	22.75	99.66	96.61	87.38
rNEN-L-T5	268.45	161913056	99.99	76.69	18.34	99.46	95.11	83.34
rNEN-L-T6	71.41	48380237	99.89	78.2	78.45	97.22	60.02	20.91
rNEN-L-T7	172.83	111424637	99.97	78.98	72.84	98.93	84.04	62
rNEN-L-T8	320.61	193301061	99.99	81.35	27.85	99.37	95.86	85.66
rNEN-L-T9	534.25	319834872	99.99	83.96	24.32	99.22	96.79	90.21
rNEN-L-T10	389.73	234215111	99.98	80.59	41.32	99.72	95.65	84.4
