# Supplementary material for: Whole-exome sequencing reveals novel genomic signatures and potential therapeutic targets during the progression of rectal neuroendocrine neoplasm
Source: Cell Death Dis. 2024 Nov 15;15(11):833. doi: 10.1038/s41419-024-07232-1 (PMC11568169; doi:10.1038/s41419-024-07232-1)
Supplement: Supplementary file 4 — Table S3 [file 41419_2024_7232_MOESM4_ESM.xlsx]

## Sheet: Sheet1
Table S3. SMGs identified using four algorithms in the rNEN cohort
MutSigCV	OncodriveCLUSTL	OncoDriveFML	dNdScv
PLEKHH1	ADCY9	MUC16	MAD2L1BP
STC1	AHNAK2	ZNF493	FGG
RFPL4A	AKAP6	AP003062.1	MAGEB16
HS1BP3	ANKRD18B	NBPF15	SAMD1
BAGE2	ARHGEF26	ZNF90	IGJ
C1orf68	BPTF	WASH4P	C1orf68
HLA-DRB5	HCAR3	GOLGA6C	PJA1
FAM153C	HMCN1	STIM2	SLC7A10
MCM9	KLHL5	ZNF208	RHPN2
RHPN2	KMT2C	PRKCB	RP11-863K10.7
CYTH3	KRT37	ZNF845	MUC22
CLYBL	LRRC9	VCX	STC1
SLC38A1	LRRIQ1	ZNF721	LYRM4
HNRNPCL1	MAD2L1BP	ANKRD18B	TNRC6B
IFLTD1	MAGEB16		SLC25A14
POLD3	MCM3AP		FAM9A
OR2T8	MKS1		TBC1D10B
PLA2G7	MUC16		OR10X1
AKAP7	MUC19		OR10G9
PDHA1	MUC2		CRIPAK
CPT1C	MUC4		SIRPB1
KRT37	NBPF1		RGS7
FGG	NBPF14		RP4-576H24.4
ZNF436	NEB		FAM98A
WBP2NL	OR10G9		TMEFF1
RASA2	OR12D2		BPIFC
RNF207	OR2T8		PACRG
SAMD1	PACRG		NDUFA5
AJAP1	RAPH1		MAML3
COPS3	SIRPB1		AL049829.1
PAPOLA	TTN		KRT37
FAM9A	WDFY4		HLA-DRB5
GPSM2	WDR87		AC007952.5
PACRG	ZNF430		MMP26
C14orf4	ZNF493		MUC19
MUC4	ZNF721		ZNF254
CNOT3	ZNF737		AC096644.1
STAG1	ZNF91		PABPN1
NDUFA5	CDH23		MKS1
MT1A			OR2T8
TBCA			ARHGEF26
SMC4			SBNO1
SSH2			FAM13B
C9orf57			EPB41L2
SNRPC			C14orf2
KRTAP5-2			KRTAP21-1
ZNF593			TNNI3K
PTH2			GPR116
KRTAP19-1			OR12D2
TEX11			HCAR3
HCFC1			TIMP1
KRTAP21-1			ZNF695
KRTAP4-8			ATXN2
FAM82A1			RNF207
TMEM170A			GVQW1
CACNA1A			KRTAP19-1
CRABP1			KRTAP4-8
KLHL5			RBL1
ACTR3C			FPGT-TNNI3K
PJA1			KRTAP5-2
POMZP3			GGT6
SFRS3			PRAMEF16
ACAD10			CTD-3193O13.9
SUPV3L1			MAN2A1
SPEF1			STAG1
TXNDC9			ZNF493
CBX3			RP11-279O9.4
CLEC6A			DKFZP434O1614
RAB41			RBFOX2
DYDC1			ZNF429
TRAPPC6B			DNAH17-AS1
FRG1			OR6J1
ICAM4			CGB7
EIF2C3			TMEM170A
FAM9B			IL27
C9orf80			NBPF14
ARL8B			SMC4
NME6			AC112693.2
HN1L			PPM1K
KRTAP19-6			PLA2G7
NUDT3			BAG2
BAG2			POLD3
LNP1			CRABP1
NUDT4			RAP2C
UBE2NL			PYURF
DEFB104B			HNRNPCL1
NEDD4			MYO9A
SBDS			WFDC3
ZCCHC17			TRAPPC6B
LYRM4			SLC30A6
LYZL2			CORO1B
C19orf75			MCFD2
C3orf33			C5orf52
ZNF695			ZNF430
VAMP7			NDEL1
ANKRD31
TMEM14A
H3F3A
NRARP
B4GALNT3
GPR18
RPH3AL
KRTAP6-1
CD34
OR1J4
MED30
DOCK11
CD83
IL27
OR12D2
PURB
HEBP2
TSPAN13
MCFD2
PTPN7
RPS14
RWDD4A
RAB35
HSD17B3
RAP2C
OR51A2
MAN2A1
UPK2
CCDC75
OR2T4
DNAJC25
LDHA
ARL6IP1
TMEM183A
RBM9
CLEC12A
YLPM1
C12orf68
OR8D1
