# Supplementary material for: Whole-exome sequencing reveals novel genomic signatures and potential therapeutic targets during the progression of rectal neuroendocrine neoplasm
Source: Cell Death Dis. 2024 Nov 15;15(11):833. doi: 10.1038/s41419-024-07232-1 (PMC11568169; doi:10.1038/s41419-024-07232-1)
Supplement: Supplementary file 5 — Table S4 [file 41419_2024_7232_MOESM5_ESM.xlsx]

## Sheet: Sheet1
Table S4. Frequency of mutation combined with LOH of each HC-SMG in the rNEN cohort.
RNEN-S						RNEN-L
Gene	Mut_Freq	Mut_Prop	LOH_Freq	LOH_Prop		Gene	Mut_Freq	Mut_Prop	LOH_Freq	LOH_Prop
RHPN2	6	0.136364	2	0.0454545		MUC19	4	0.4	0	0
MUC4	5	0.113636	2	0.0454545		MAN2A1	3	0.3	1	0.1
ARHGEF26	3	0.0681818	2	0.0454545		MUC16	3	0.3	0	0
MUC16	3	0.0681818	2	0.0454545		RHPN2	3	0.3	0	0
MUC19	3	0.0681818	2	0.0454545		SMC4	3	0.3	1	0.1
NBPF14	3	0.0681818	1	0.0227273		ZNF493	3	0.3	0	0
PACRG	3	0.0681818	1	0.0227273		FGG	2	0.2	2	0.2
SAMD1	3	0.0681818	2	0.0454545		HNRNPCL1	2	0.2	0	0
STAG1	3	0.0681818	2	0.0454545		NDUFA5	2	0.2	0	0
STC1	3	0.0681818	2	0.0454545		PLA2G7	2	0.2	0	0
ANKRD18B	2	0.0454545	1	0.0227273		POLD3	2	0.2	1	0.1
FAM9A	2	0.0454545	0	0		RNF207	2	0.2	1	0.1
HLA-DRB5	2	0.0454545	2	0.0454545		ZNF721	2	0.2	2	0.2
LYRM4	2	0.0454545	2	0.0454545		ANKRD18B	1	0.1	1	0.1
MAD2L1BP	2	0.0454545	1	0.0227273		BAG2	1	0.1	0	0
MCFD2	2	0.0454545	2	0.0454545		C1orf68	1	0.1	1	0.1
OR2T8	2	0.0454545	3	0.0681818		CRABP1	1	0.1	1	0.1
SIRPB1	2	0.0454545	2	0.0454545		HCAR3	1	0.1	0	0
ZNF430	2	0.0454545	2	0.0454545		HLA-DRB5	1	0.1	0	0
ZNF695	2	0.0454545	2	0.0454545		IL27	1	0.1	1	0.1
ZNF721	2	0.0454545	2	0.0454545		KLHL5	1	0.1	2	0.2
C1orf68	1	0.0227273	2	0.0454545		KRT37	1	0.1	0	0
FGG	1	0.0227273	2	0.0454545		KRTAP19-1	1	0.1	1	0.1
HCAR3	1	0.0227273	2	0.0454545		KRTAP21-1	1	0.1	1	0.1
IL27	1	0.0227273	2	0.0454545		KRTAP5-2	1	0.1	1	0.1
KLHL5	1	0.0227273	2	0.0454545		MAD2L1BP	1	0.1	0	0
KRT37	1	0.0227273	2	0.0454545		MCFD2	1	0.1	0	0
KRTAP4-8	1	0.0227273	2	0.0454545		MKS1	1	0.1	0	0
MAGEB16	1	0.0227273	0	0		MUC4	1	0.1	1	0.1
MKS1	1	0.0227273	2	0.0454545		OR2T8	1	0.1	1	0.1
OR10G9	1	0.0227273	1	0.0227273		PJA1	1	0.1	0	0
OR12D2	1	0.0227273	2	0.0454545		RAP2C	1	0.1	0	0
PJA1	1	0.0227273	0	0		SAMD1	1	0.1	0	0
TRAPPC6B	1	0.0227273	2	0.0454545		STAG1	1	0.1	1	0.1
ZNF493	1	0.0227273	2	0.0454545		TMEM170A	1	0.1	1	0.1
BAG2	0	0	1	0.0227273		ZNF430	1	0.1	0	0
CRABP1	0	0	2	0.0454545		ZNF695	1	0.1	1	0.1
HNRNPCL1	0	0	3	0.0681818		ARHGEF26	0	0	1	0.1
KRTAP19-1	0	0	2	0.0454545		FAM9A	0	0	0	0
KRTAP21-1	0	0	2	0.0454545		KRTAP4-8	0	0	0	0
KRTAP5-2	0	0	2	0.0454545		LYRM4	0	0	0	0
MAN2A1	0	0	1	0.0227273		MAGEB16	0	0	0	0
NDUFA5	0	0	2	0.0454545		NBPF14	0	0	0	0
PLA2G7	0	0	1	0.0227273		OR10G9	0	0	1	0.1
POLD3	0	0	1	0.0227273		OR12D2	0	0	0	0
RAP2C	0	0	0	0		PACRG	0	0	0	0
RNF207	0	0	3	0.0681818		SIRPB1	0	0	0	0
SMC4	0	0	2	0.0454545		STC1	0	0	1	0.1
TMEM170A	0	0	2	0.0454545		TRAPPC6B	0	0	0	0

## Sheet: Sheet2
	NETG1_B25
	NETG1_B26
	NETG1_B28
	NETG1_B3
	NETG1_B33
	NETG1_B53
	NETG2_D10
	NETG2_D9
