# Supplementary material for: Whole-exome sequencing reveals novel genomic signatures and potential therapeutic targets during the progression of rectal neuroendocrine neoplasm
Source: Cell Death Dis. 2024 Nov 15;15(11):833. doi: 10.1038/s41419-024-07232-1 (PMC11568169; doi:10.1038/s41419-024-07232-1)
Supplement: Supplementary file 6 — Table S5 [file 41419_2024_7232_MOESM6_ESM.xlsx]

## Sheet: outG1
Table S5. Mutational hotspots identified in the rNEN cohort
RMEN-S
Gene	MutCount	MutSubtypes	MutPositions	Pvalue	adj.Pvalue
MUC16	19	Missense_ATts(4),Missense_ATtv(2),Missense_NoCpG_CGts(6),Missense_NoCpG_CGtv(3),Silent_ATts(1),Silent_NoCpG_CGts(1),Silent_NoCpG_CGtv(2)	19:9059307-9059307C/T(1),19:9084183-9084183G/A(1),19:9062544-9062544T/G(1),19:9060812-9060812T/C(1),19:9061559-9061559C/G(1),19:9061080-9061080G/C(1),19:8999445-8999445C/T(1),19:9070194-9070194A/G(1),19:9071763-9071763T/A(1),19:9070225-9070225G/C(1),19:9024994-9024994C/T(1),19:9057687-9057687A/G(1),19:9058907-9058907G/C(1),19:9059808-9059808A/G(1),19:9020153-9020154CA/TG(1),19:9075565-9075565C/T(…	2.749e-23	3.148e-20
TTN	11	Missense_ATts(2),Missense_ATtv(1),Missense_NoCpG_CGts(2),Silent_ATts(4),Silent_NoCpG_CGts(2)	2:179429004-179429004G/A(1),2:179466080-179466080T/C(1),2:179500790-179500790A/G(1),2:179423099-179423099A/G(1),2:179472693-179472693A/G(1),2:179432697-179432697A/T(1),2:179605742-179605742G/A(1),2:179401740-179401740C/T(1),2:179433221-179433221T/C(1),2:179411011-179411011T/C(1),2:179474466-179474466C/T(1)	1.031e-15	5.902e-13
RYR3	4	Deletion(4)	15:34130681-34130686AGCAGT/-(4)	1.097e-06	0.0004187
ATXN2	4	Deletion(4)	12:112036799-112036800GC/-(2),12:112036797-112036797C/-(2)	1.067e-05	0.003056
WDFY4	4	Missense_NoCpG_CGts(3),Silent_NoCpG_CGts(1)	10:50186415-50186415C/T(1),10:50025396-50025396G/A(1),10:49998780-49998780G/A(1),10:50004372-50004372C/T(1)	2.274e-05	0.005208
CACNA1A	4	Silent_ATts(1),Deletion(3)	19:13319692-13319694GAT/-(3),19:13319693-13319693A/G(1)	3.333e-05	0.006361
RMEN-L
Gene	MutCount	MutSubtypes	MutPositions	Pvalue	adj.Pvalue
MUC16	7	Missense_NoCpG_CGts(4),Missense_NoCpG_CGtv(2),Silent_NoCpG_CGts(1)	19:9063895-9063895C/G(1),19:9048855-9048855C/A(1),19:9070101-9070101G/A(1),19:9068452-9068452C/T(1),19:9068954-9068954C/T(1),19:9068013-9068013G/A(1),19:9027278-9027278G/A(1)	1.348e-09	1.829e-06
TTN	4	Missense_NoCpG_CGts(3),Silent_NoCpG_CGts(1)	2:179638683-179638683C/T(1),2:179411408-179411409GG/AA(1),2:179480434-179480434G/A(1),2:179634991-179634991C/T(1)	6.991e-07	0.0004743
ACTA1	7	Silent_ATts(3),Silent_CpG_CGtv(4)	1:229567856-229567856C/G(1),1:229568550-229568550C/G(1),1:229568045-229568045A/G(1),1:229568541-229568541A/G(1),1:229567360-229567360C/G(1),1:229567859-229567859C/G(1),1:229567366-229567366T/C(1)	1.351e-06	0.0006112
MUC22	5	Missense_NoCpG_CGts(1),Deletion(4)	6:30996036-30996036G/A(1),6:30994235-30994261GCAGGCTCTGAGACCACCGTCTCCACT/-(1),6:30996498-30996530CCACCTCTACTGAAGGCTCTGAGACCACTACAG/-(1),6:30996391-30996420CTCTGAGACCACCATAGCCTCTACCACAGC/-(1),6:30995823-30995852GCTCTGAGACCACCACAGCCTCTACTACAA/-(1)	3.99e-06	0.001353
